# Supplementary material for: The Precision of Place Fields Governs Their Fate across Epochs of Experience
Source: eNeuro. 2023 Dec 6;10(12):ENEURO.0261-23.2023. doi: 10.1523/ENEURO.0261-23.2023 (PMC10706252; doi:10.1523/ENEURO.0261-23.2023)
Supplement: Extended Data Table 1-1 — Statistics Download Table 1-1, XLSX file. [file enu-eN-NWR-0261-23-s09.xlsx]

## Sheet: Statistics
Figure	Comparison	Data Structure	Type of test	p-value	Differencein median	95% percentile c.i.
Figure Figure 1G	Stable vs Remapped	unstructured	Non-parametric two-sided approximate permutation t-test	4.135e-07	0.0531	0.0180 to 0.0834
	Stable vs Vanished	unstructured	Non-parametric two-sided approximate permutation t-test	0.1404	0.0047	-0.0011 to 0.0112
Figure Figure 1H	Stable vs Remapped	unstructured	Non-parametric two-sided approximate permutation t-test	2.641e-13	0.0639	0.0388 to 0.0886
	Stable vs Vanished	unstructured	Non-parametric two-sided approximate permutation t-test	0.2488	0.0059	-0.0046 to 0.0166
Figure Figure 2E	Stable vs Remapped	unstructured	Non-parametric two-sided approximate permutation t-test	1.833e-05	0.0193	0.0089 to 0.0251
	Stable vs Vanished	unstructured	Non-parametric two-sided approximate permutation t-test	0.3834	-0.002	-0.0089 to 0.0033
Figure Figure 2F	Stable vs Remapped	unstructured	Non-parametric two-sided approximate permutation t-test	0.0006	0.0114	0.0051 to 0.0211
	Stable vs Vanished	unstructured	Non-parametric two-sided approximate permutation t-test	0.959	0.0002	-0.0059 to 0.0069
Figure Figure 3C	Stable vs Remapped	unstructured	Non-parametric two-sided approximate permutation t-test	0.0016	0.0047	0.0025 to 0.0076
	Stable vs Vanished	unstructured	Non-parametric two-sided approximate permutation t-test	0.4796	-0.0011	-0.0043 to 0.0014
Figure Figure 3D	Stable vs Remapped	unstructured	Non-parametric two-sided approximate permutation t-test	0.0022	0.0072	0.0024 to 0.0103
	Stable vs Vanished	unstructured	Non-parametric two-sided approximate permutation t-test	0.6834	-0.0008	-0.0044 to 0.0006
Figure 1-2A	Stable vs Remapped	unstructured	Non-parametric two-sided approximate permutation t-test	0.4212	0.0018	-0.0036 to 0.0096
Figure 1-2B	Stable vs Remapped	unstructured	Non-parametric two-sided approximate permutation t-test	0.811	0.0013	-0.0039 to 0.0066
Figure 1-2C	Stable vs Remapped	unstructured	Non-parametric two-sided approximate permutation t-test	0.8686	0.0004	-0.0046 to 0.0085
Figure 1-2D	Stable vs Remapped	unstructured	Non-parametric two-sided approximate permutation t-test	0.8476	-0.0005	-0.0055 to 0.0032
Figure 1-3A	Across PF fates	unstructured	ANOVA	0.0164	-	-
Figure 1-3A	Stable vs Remapped	unstructured	Tukey HSD post-hoc	0.0218	-	-
Figure 1-3A	Remapped vs Vanished	unstructured	Tukey HSD post-hoc	0.03	-	-
Figure 1-3B	Across PF fates	unstructured	ANOVA	0.0181	-	-
Figure 1-3B	Stable vs Remapped	unstructured	Tukey HSD post-hoc	0.0394	-	-
Figure 1-3B	Remapped vs Vanished	unstructured	Tukey HSD post-hoc	0.0212	-	-
Figure 1-3C	Across PF fates	unstructured	ANOVA	0.000679	-	-
Figure 1-3C	Stable vs Remapped	unstructured	Tukey HSD post-hoc	0.00415	-	-
Figure 1-3C	Remapped vs Vanished	unstructured	Tukey HSD post-hoc	0.000797	-	-
Figure 1-3D	Across PF fates	unstructured	ANOVA	0.000119	-	-
Figure 1-3D	Stable vs Remapped	unstructured	Tukey HSD post-hoc	0.0002569	-	-
Figure 1-3D	Remapped vs Vanished	unstructured	Tukey HSD post-hoc	0.000371	-	-
Figure 1-4B	Across PF fates	unstructured	ANOVA	0.3154	-	-
Figure 1-4D	Across PF fates	unstructured	ANOVA	0.855	-	-
Figure 1-4F	Across PF fates	unstructured	ANOVA	0.154	-	-
Figure 1-5B	Stable vs Remapped	unstructured	Non-parametric two-sided approximate permutation t-test	0.5768	-0.0424	-0.1283 to 0.0962
	Stable vs Vanished	unstructured	Non-parametric two-sided approximate permutation t-test	0.2106	-0.0619	-0.1136 to 0.0465
Figure 1-5C	Stable vs Remapped	unstructured	Non-parametric two-sided approximate permutation t-test	0.3128	-0.0397	-0.1066 to 0.0239
	Stable vs Vanished	unstructured	Non-parametric two-sided approximate permutation t-test	0.9148	-0.0057	-0.0664 to 0.0744
Figure 1-5D	Start time - Stable vs Remapped	unstructured	Wilcoxon rank-sum test	0.1601	-	-
	End time - Stable vs Remapped	unstructured	Wilcoxon rank-sum test	0.8153	-	-
	Time length - Stable vs Remapped	unstructured	Wilcoxon rank-sum test	0.9186	-	-
	Start time - Stable vs Vanished	unstructured	Wilcoxon rank-sum test	0.8839	-	-
	End time - Stable vs Vanished	unstructured	Wilcoxon rank-sum test	0.907	-	-
	Time length - Stable vs Vanished	unstructured	Wilcoxon rank-sum test	0.9418	-	-
	Start time - Remapped vs Vanished	unstructured	Wilcoxon rank-sum test	0.1734	-	-
	End time - Remapped vs Vanished	unstructured	Wilcoxon rank-sum test	0.9534	-	-
	Time length - Remapped vs Vanished	unstructured	Wilcoxon rank-sum test	0.9651	-	-
Figure 2-1B	Stable vs Remapped	unstructured	Non-parametric two-sided approximate permutation t-test	0.2594	-0.0356	-0.1045 to 0.0120
	Stable vs Vanished	unstructured	Non-parametric two-sided approximate permutation t-test	0.0944	-0.01	-0.0652 to 0.0497
Figure 2-1C	Stable vs Remapped	unstructured	Non-parametric two-sided approximate permutation t-test	0.223	-0.0212	-0.0975 to 0.0044
	Stable vs Vanished	unstructured	Non-parametric two-sided approximate permutation t-test	0.8468	-0.0299	-0.1133 to 0.0020
Figure 2-1D	Start time - Stable vs Remapped	unstructured	Wilcoxon rank-sum test	0.4744	-	-
	End time - Stable vs Remapped	unstructured	Wilcoxon rank-sum test	0.7043	-	-
	Time length - Stable vs Remapped	unstructured	Wilcoxon rank-sum test	0.8839	-	-
	Start time - Stable vs Vanished	unstructured	Wilcoxon rank-sum test	0.5891	-	-
	End time - Stable vs Vanished	unstructured	Wilcoxon rank-sum test	0.6162	-	-
	Time length - Stable vs Vanished	unstructured	Wilcoxon rank-sum test	0.9302	-	-
	Start time - Remapped vs Vanished	unstructured	Wilcoxon rank-sum test	0.7592	-	-
	End time - Remapped vs Vanished	unstructured	Wilcoxon rank-sum test	0.9534	-	-
	Time length - Remapped vs Vanished	unstructured	Wilcoxon rank-sum test	0.9979	-	-
Figure 3-1B	Stable vs Remapped	unstructured	Non-parametric two-sided approximate permutation t-test	0.437	-0.0493	-0.1056 to 0.0065
	Stable vs Vanished	unstructured	Non-parametric two-sided approximate permutation t-test	0.2472	-0.0001	-0.0675 to 0.0562
Figure 3-1C	Stable vs Remapped	unstructured	Non-parametric two-sided approximate permutation t-test	0.1402	-0.0338	-0.1123 to 0.0456
	Stable vs Vanished	unstructured	Non-parametric two-sided approximate permutation t-test	0.9956	-0.035	-0.1035 to 0.0240
Figure 3-1D	Start time - Stable vs Remapped	unstructured	Wilcoxon rank-sum test	0.4745	-	-
	End time - Stable vs Remapped	unstructured	Wilcoxon rank-sum test	0.7924	-	-
	Time length - Stable vs Remapped	unstructured	Wilcoxon rank-sum test	0.8495	-	-
	Start time - Stable vs Vanished	unstructured	Wilcoxon rank-sum test	0.7592	-	-
	End time - Stable vs Vanished	unstructured	Wilcoxon rank-sum test	0.9767	-	-
	Time length - Stable vs Vanished	unstructured	Wilcoxon rank-sum test	0.804	-	-
	Start time - Remapped vs Vanished	unstructured	Wilcoxon rank-sum test	0.5113	-	-
	End time - Remapped vs Vanished	unstructured	Wilcoxon rank-sum test	0.7703	-	-
	Time length - Remapped vs Vanished	unstructured	Wilcoxon rank-sum test	0.9651	-	-
Figure 3-2B	Stable vs Remapped	unstructured	Non-parametric two-sided approximate permutation t-test	0.5672	-0.0416	-0.0998 to 0.0485
	Stable vs Vanished	unstructured	Non-parametric two-sided approximate permutation t-test	0.4656	-0.0062	-0.0607 to 0.0487
Figure 3-2C	Stable vs Remapped	unstructured	Non-parametric two-sided approximate permutation t-test	0.3382	-0.0323	-0.1359 to 0.0590
	Stable vs Vanished	unstructured	Non-parametric two-sided approximate permutation t-test	0.6804	-0.0302	-0.0990 to 0.0609
Figure 3-2D	Start time - Stable vs Remapped	unstructured	Wilcoxon rank-sum test	0.7371	-	-
	End time - Stable vs Remapped	unstructured	Wilcoxon rank-sum test	0.8839	-	-
	Time length - Stable vs Remapped	unstructured	Wilcoxon rank-sum test	0.9651	-	-
	Start time - Stable vs Vanished	unstructured	Wilcoxon rank-sum test	0.6509	-	-
	End time - Stable vs Vanished	unstructured	Wilcoxon rank-sum test	0.9651	-	-
	Time length - Stable vs Vanished	unstructured	Wilcoxon rank-sum test	0.8955	-	-
	Start time - Remapped vs Vanished	unstructured	Wilcoxon rank-sum test	0.9647	-	-
	End time - Remapped vs Vanished	unstructured	Wilcoxon rank-sum test	0.8381	-	-
	Time length - Remapped vs Vanished	unstructured	Wilcoxon rank-sum test	0.9883	-	-
